# Supplementary material for: Enhanced Migration of Fuchs Corneal Endothelial Cells by Rho Kinase Inhibition: A Novel Ex Vivo Descemet’s Stripping Only Model
Source: Cells. 2024 Jul 19;13(14):1218. doi: 10.3390/cells13141218 (PMC11274477; doi:10.3390/cells13141218)
Supplement: Supplementary file 1 [file cells-13-01218-s001.zip]

Archive with 12 entries (12 files):
- cells-3067809-supplementary.pdf
- Supplementary video s1.mp4
- Supplementary video s10.mp4
- Supplementary video s11.mp4
- Supplementary video s2.mp4
- Supplementary video s3.mp4
- Supplementary video s4.mp4
- Supplementary video s5.mp4
- Supplementary video s6.mp4
- Supplementary video s7.mp4
- Supplementary video s8.mp4
- Supplementary video s9.mp4
